# Supplementary material for: A review of the Western Australian keeled millipede genus Boreohesperus (Diplopoda, Polydesmida, Paradoxosomatidae)
Source: Zookeys. 2013 Apr 16;(290):1–19. doi: 10.3897/zookeys.290.5114 (PMC3677291; doi:10.3897/zookeys.290.5114)
Supplement: XML Treatment for Boreohesperus [file zookeys.290.5114-treatment1.xml]

<!DOCTYPE tp:taxon-treatment
  PUBLIC "-//TaxonX//DTD Taxonomic Treatment Publishing DTD v0 20100105//EN" "tax-treatment-NSO.dtd">
<tp:taxon-treatment xmlns:tp="http://www.plazi.org/taxpub"><tp:treatment-meta><mixed-citation publication-type="journal"><person-group><name><surname>Car</surname><given-names>Catherine A.</given-names></name><name><surname>Harvey</surname><given-names>Mark S.</given-names></name></person-group><article-title>A review of the Western Australian keeled millipede genus 
                    <italic>Boreohesperus</italic> (Diplopoda, Polydesmida, Paradoxosomatidae)</article-title><source>Zookeys</source><day>16</day><month>4</month><year>2013</year><volume>2013</volume><issue>290</issue><fpage>1</fpage><lpage>19</lpage><pub-id pub-id-type="doi">10.3897/zookeys.290.5114</pub-id></mixed-citation></tp:treatment-meta><tp:nomenclature><tp:taxon-name>
                            <tp:taxon-name-part taxon-name-part-type="genus">Boreohesperus</tp:taxon-name-part>
                        <object-id xmlns:xlink="http://www.w3.org/1999/xlink" xlink:type="simple">http://species-id.net/wiki/Boreohesperus</object-id>
								</tp:taxon-name><tp:taxon-authority>Shear, 1992: 778</tp:taxon-authority></tp:nomenclature><tp:treatment-sec sec-type="Type species"><title>Type species.</title><p><italic><tp:taxon-name>Boreohesperus capensis</tp:taxon-name></italic> Shear, 1992, by original designation.</p></tp:treatment-sec><tp:treatment-sec sec-type="Diagnosis"><title>Diagnosis.</title><p>Four other genera of australiosomatines, apart from <italic><tp:taxon-name>Boreohesperus</tp:taxon-name></italic>, possess gonopods that are divided into two main branches, namely <italic><tp:taxon-name>Dicladosoma</tp:taxon-name></italic> Brölemann, 1913, <italic><tp:taxon-name>Dicladosomella</tp:taxon-name></italic> Jeekel, 1982, <italic><tp:taxon-name>Oncocladosoma</tp:taxon-name></italic> Jeekel, 1985 and <italic><tp:taxon-name>Somethus</tp:taxon-name></italic> Chamberlin, 1920. <italic><tp:taxon-name>Boreohesperus</tp:taxon-name></italic> may be distinguished from the other genera by the two main branches of its gonopod arising from a relatively short but distinct femorite (e.g. <xref ref-type="fig" rid="F3">Fig. 3E</xref>). In <italic><tp:taxon-name>Dicladosoma</tp:taxon-name></italic>, the two thick squat gonopod branches arise from the prefemur, while in the other three genera, the gonopod is split into the two main branches much more deeply than in <italic><tp:taxon-name>Boreohesperus</tp:taxon-name></italic>, almost to the acropodite base.</p></tp:treatment-sec><tp:treatment-sec sec-type="Description"><title>Description.</title><p>Modified from <xref ref-type="bibr" rid="B12">Shear (1992)</xref>. Twenty body segments, each smooth and unsculptured, with distinct waist between prozonite and metazonite. Transverse sternal cross-impressions deeper than longitudinal. Paranota, if present, small, poorly developed. Normal pore formula. Legs and antennae with no remarkable features. Gonopod with coxa relatively broad and robust; prefemur sub-globose; femorite length approximately one-quarter to one-third of acropodite length; remainder of gonopod split into two branches, a long, slender, slightly undulating seminiferous branch with curving tip, and a shorter, more upright, pointed branch, often with an additional process near its tip.</p></tp:treatment-sec><tp:treatment-sec><!--Section generated to contain objects referenced in tp:taxon-treatment.--><fig id="F3" position="float" orientation="portrait"><label>Figure 3.</label><caption><p><italic><tp:taxon-name>Boreohesperus curiosus</tp:taxon-name></italic> sp. n. <bold>A–B</bold> Holotype male (WAM T124633) habitus: <bold>A</bold>,lateral view <bold>B</bold> dorsal view <bold>C–F</bold> Holotype male left gonopod: <bold>C</bold> posterior view <bold>D</bold> anterior view <bold>E</bold> medial view <bold>F</bold> lateral view. <bold>bs</bold> solenomere base <bold>C</bold> coxa <bold>F</bold> femur <bold>NSB</bold> non-seminiferous branch <bold>nsbp</bold> non-seminiferous branch process <bold>PF</bold> prefemur <bold>S</bold> solenomere <bold>stp</bold> solenomere tip process. Scale bars: <bold>A</bold> =1 mm; <bold>B</bold> = 0.5 mm; <bold>C–F</bold> = 0.2 mm.</p></caption><graphic xmlns:xlink="http://www.w3.org/1999/xlink" xlink:href="ZooKeys-290-001-g003.jpg" position="float" orientation="portrait" xlink:type="simple"/></fig></tp:treatment-sec><ref-list><ref id="B12"><mixed-citation xmlns:xlink="http://www.w3.org/1999/xlink" xlink:type="simple"><person-group><name name-style="western"><surname>Shear</surname><given-names>WA</given-names></name></person-group> (<year>1992</year>)<article-title> A new genus and two new species of millipedes from the Cape Range, Western Australia (Diplopoda, Polydesmida, Paradoxosomatidae).</article-title><source>Records of the Western Australian Museum </source><volume>15</volume>: <fpage>777</fpage>-<lpage>784</lpage>.</mixed-citation></ref></ref-list></tp:taxon-treatment>
