# Supplementary material for: A review of the Western Australian keeled millipede genus Boreohesperus (Diplopoda, Polydesmida, Paradoxosomatidae)
Source: Zookeys. 2013 Apr 16;(290):1–19. doi: 10.3897/zookeys.290.5114 (PMC3677291; doi:10.3897/zookeys.290.5114)
Supplement: XML Treatment for Boreohesperus capensis [file zookeys.290.5114-treatment2.xml]

<!DOCTYPE tp:taxon-treatment
  PUBLIC "-//TaxonX//DTD Taxonomic Treatment Publishing DTD v0 20100105//EN" "tax-treatment-NSO.dtd">
<tp:taxon-treatment xmlns:tp="http://www.plazi.org/taxpub"><tp:treatment-meta><mixed-citation publication-type="journal"><person-group><name><surname>Car</surname><given-names>Catherine A.</given-names></name><name><surname>Harvey</surname><given-names>Mark S.</given-names></name></person-group><article-title>A review of the Western Australian keeled millipede genus 
                    <italic>Boreohesperus</italic> (Diplopoda, Polydesmida, Paradoxosomatidae)</article-title><source>Zookeys</source><day>16</day><month>4</month><year>2013</year><volume>2013</volume><issue>290</issue><fpage>1</fpage><lpage>19</lpage><pub-id pub-id-type="doi">10.3897/zookeys.290.5114</pub-id></mixed-citation></tp:treatment-meta><tp:nomenclature><tp:taxon-name>
                            <tp:taxon-name-part taxon-name-part-type="genus">Boreohesperus</tp:taxon-name-part>
                            <tp:taxon-name-part taxon-name-part-type="species">capensis</tp:taxon-name-part>
                        <object-id xmlns:xlink="http://www.w3.org/1999/xlink" xlink:type="simple">http://species-id.net/wiki/Boreohesperus_capensis</object-id>
								</tp:taxon-name><tp:taxon-authority>Shear, 1992</tp:taxon-authority><xref ref-type="fig" rid="F1">Figs 1A</xref><xref ref-type="fig" rid="F2">, 2</xref><xref ref-type="fig" rid="F9">, 9</xref><tp:nomenclature-citation-list><tp:nomenclature-citation><tp:taxon-name>Boreohesperus capensis</tp:taxon-name><comment> Shear, 1992: 779, fig. 1.</comment></tp:nomenclature-citation></tp:nomenclature-citation-list></tp:nomenclature><tp:treatment-sec sec-type="Type material"><title>Type material.</title><p>Holotype male: Cave 324, Cape Range, Western Australia, Australia, <named-content xmlns:xlink="http://www.w3.org/1999/xlink" content-type="dwc:verbatimCoordinates" xlink:type="simple">22°22'34"S, 113°51'25"E</named-content>, 27 August 1989, M. East (WAM T23659; original number WAM 91/1408).</p><p><bold>Paratypes:</bold> 1 female, same data as holotype (WAM T23660; original number WAM 91/1409); 2 males, same data as holotype except Cave 203 <named-content xmlns:xlink="http://www.w3.org/1999/xlink" content-type="dwc:verbatimCoordinates" xlink:type="simple">22°26’14"S, 113°54’39"E</named-content>, 19 July 1989, W.F. Humphreys (WAM T23661-T23662; original <!--PageBreak-->numbers WAM 91/1410-1411). Other paratypes, lodged in the Australian Museum (Sydney), the American Museum of Natural History (New York) and the Zoologische Museum (Amsterdam) were not examined for this study.</p></tp:treatment-sec><tp:treatment-sec sec-type="Other material examined."><title>Other material examined.</title><p><bold>Australia: <italic>Western Australia</italic>:</bold> Cape Range, <named-content xmlns:xlink="http://www.w3.org/1999/xlink" content-type="dwc:verbatimCoordinates" xlink:type="simple">21°55'S, 114°04'E</named-content>, May 1965, A. Saar, 1♂, 1♀ (WAM T44397); Cape Range, top of range, S. of Shot-hole canyon (#3243), <named-content xmlns:xlink="http://www.w3.org/1999/xlink" content-type="dwc:verbatimCoordinates" xlink:type="simple">22°02'S, 114°01'E</named-content>, by hand, 26 July 1967, W.F. Humphreys, 1♂ (WAM T71462); East coast plain, <named-content xmlns:xlink="http://www.w3.org/1999/xlink" content-type="dwc:verbatimCoordinates" xlink:type="simple">21°57'S, 114°07'E</named-content>, by hand, 28 July 1993, W.F. Humphreys, R.D. Brooks, 1♀ (WAM T71463); Cape Range, cave C-111, Breakdown Maze, <named-content xmlns:xlink="http://www.w3.org/1999/xlink" content-type="dwc:verbatimCoordinates" xlink:type="simple">21°55’08"S, 114°00’17"E</named-content>, 5 July 1989, R. Wood, M. East, 1♀ (WAM T71464); Cape Range, cave C-111, Breakdown Maze, <named-content xmlns:xlink="http://www.w3.org/1999/xlink" content-type="dwc:verbatimCoordinates" xlink:type="simple">21°55’08"S, 114°00’17"E</named-content>, 5 July 1989, R. Wood, M. East, 1♀ (WAM T71469); Cape Range area, WAWA Bore 43, cave C-499, <named-content xmlns:xlink="http://www.w3.org/1999/xlink" content-type="dwc:verbatimCoordinates" xlink:type="simple">21°56'S, 114°06'E</named-content>, by hand, 7 July 1993, R.D. Brooks 1 juvenile (WAM T71470); Cape Range area, on damp soil near cave C-499 (WAWA Bore 43 Cave), <named-content xmlns:xlink="http://www.w3.org/1999/xlink" content-type="dwc:verbatimCoordinates" xlink:type="simple">21°56'S, 114°06'E</named-content>, by hand, 19 May 1993, W.F. Humphreys, R.D. Brooks, 1♂, 2♀, 17 juveniles (WAM T71471); N-W Cape Peninsula, cave C-21 (#3346), <named-content xmlns:xlink="http://www.w3.org/1999/xlink" content-type="dwc:verbatimCoordinates" xlink:type="simple">22°14'S, 113°58'E</named-content>, 10 July 1989, A. Humphreys, R. Wood, 1♀ (WAM T71472); N-W Cape Peninsula, cave C-21 (#3348), <named-content xmlns:xlink="http://www.w3.org/1999/xlink" content-type="dwc:verbatimCoordinates" xlink:type="simple">22°14'S, 113°58'E</named-content>, 10 July 1989, A. Humphreys, R. Wood, 1♀ (WAM T71473); Cape Range area, 4 m outside cave, C-118 (#399), <named-content xmlns:xlink="http://www.w3.org/1999/xlink" content-type="dwc:verbatimCoordinates" xlink:type="simple">22°09'S, 113°59'E</named-content>, pitfall traps, 23 July 1989, E.C. Pryor, 1♂ (WAM T71474); Cape Range area, outside cave, C-118 (#320), <named-content xmlns:xlink="http://www.w3.org/1999/xlink" content-type="dwc:verbatimCoordinates" xlink:type="simple">22°09'S, 113°59'E</named-content>, wet pitfall traps, 27 July 1989, E.C. Pryor, 1♂, 1♀ (WAM T71475); Cape Range area, cave C-15, <named-content xmlns:xlink="http://www.w3.org/1999/xlink" content-type="dwc:verbatimCoordinates" xlink:type="simple">22°13'S, 113°59'E</named-content>, 13 August 1992, W.F. Humphreys, R.D. Brooks, R. L’Heureux, 1♀ (WAM T71476); Cape Range area, cave C-222, <named-content xmlns:xlink="http://www.w3.org/1999/xlink" content-type="dwc:verbatimCoordinates" xlink:type="simple">21°56'S, 114°06'E</named-content>, by hand, 10 August 1992, W.F. Humphreys, R.D. Brooks, 1♂, 1♀ (WAM T71477); N-W Cape Peninsula, cave C-232 (#4092), <named-content xmlns:xlink="http://www.w3.org/1999/xlink" content-type="dwc:verbatimCoordinates" xlink:type="simple">21°56'S, 114°05'E</named-content>, 10 July 1989, E. Bowra, 1♂ (WAM T71478); N-W Cape Peninsula, cave C-18 (#3544), <!--PageBreak--><named-content xmlns:xlink="http://www.w3.org/1999/xlink" content-type="dwc:verbatimCoordinates" xlink:type="simple">22°05'S, 114°00'E</named-content>, 26 June 1989, B. Vine, M.S. Harvey, R.D. Brooks, 1♀ (WAM T71479); N-W Cape Peninsula, outside cave C-161 (#3065), <named-content xmlns:xlink="http://www.w3.org/1999/xlink" content-type="dwc:verbatimCoordinates" xlink:type="simple">22°13'S, 113°58'E</named-content>, 2 August 1989, E. Pryor, M. East, 1♀ (WAM T71480); N-W Cave Peninsula, cave C-222 (#3869), <named-content xmlns:xlink="http://www.w3.org/1999/xlink" content-type="dwc:verbatimCoordinates" xlink:type="simple">21°56'S, 114°06'E</named-content>, 3 June 1989, A.J. Humphreys, 1♂ (WAM T71481); N-W Cape Peninsula, cave C-177 (#3988), <named-content xmlns:xlink="http://www.w3.org/1999/xlink" content-type="dwc:verbatimCoordinates" xlink:type="simple">22°06'S, 113°58'E</named-content>, 7 July 1989, M. East, R. Wood 1♀ (WAM T71482); N-W Cape Peninsula, cave C-203 (#2623), <named-content xmlns:xlink="http://www.w3.org/1999/xlink" content-type="dwc:verbatimCoordinates" xlink:type="simple">22°26'S, 113°55'E</named-content>, 19 July 1989, B. Jones, 2♀, 1 juvenile (WAM T71483); N-W Cape Peninsula, near cave C-201 (#425), <named-content xmlns:xlink="http://www.w3.org/1999/xlink" content-type="dwc:verbatimCoordinates" xlink:type="simple">22°10'S, 113°58'E</named-content>, 19 June 1990, D. Brooks, 1♂ (WAM T71484); data lost, presumably Cape Range area, 1♀ (WAM T71485); N-W Cape Peninsula, cave C-162 (#3960), <named-content xmlns:xlink="http://www.w3.org/1999/xlink" content-type="dwc:verbatimCoordinates" xlink:type="simple">22°09'S, 114°00'E</named-content>, 20 June 1989, M.S. Harvey, 1♂ (WAM T71486); N-W Cape Peninsula, cave C-68 (#4238), <named-content xmlns:xlink="http://www.w3.org/1999/xlink" content-type="dwc:verbatimCoordinates" xlink:type="simple">22°06'S, 113°59'E</named-content>, 26 June 1989, R. Wood, 1♂ (WAM T71487); N-W Cape Peninsula, cave C-328 (#3098), <named-content xmlns:xlink="http://www.w3.org/1999/xlink" content-type="dwc:verbatimCoordinates" xlink:type="simple">22°01'S, 113°56'E</named-content>, 28 August 1989, M. East, 1♂ (WAM T71488); N-W Cape Peninsula, cave C-107 (#3267), <named-content xmlns:xlink="http://www.w3.org/1999/xlink" content-type="dwc:verbatimCoordinates" xlink:type="simple">22°07'S, 114°00'E</named-content>, 30 June 1989, B. Vine, E. Bowra, 1 juvenile (WAM T71489); N-W <!--PageBreak-->Cape Peninsula, Well #2, Charles Knife Road (#381), <named-content xmlns:xlink="http://www.w3.org/1999/xlink" content-type="dwc:verbatimCoordinates" xlink:type="simple">22°06'S, 113°59'E</named-content>, attracted by ants on track, 3 June 1990, J.M. Waldock, 1♀ (WAM T71490).</p></tp:treatment-sec><tp:treatment-sec sec-type="Diagnosis"><title>Diagnosis.</title><p><italic><tp:taxon-name>Boreohesperus capensis</tp:taxon-name></italic> is considerably larger than other species of the genus, measuring approximately 20 mm in length, and 2 mm in mid-body width (<xref ref-type="fig" rid="F2">Figs 2A–B</xref>). Additionally, the solenomere of the gonopod is twisted and undivided at its tip, unlike those of other species, and the non-seminiferous branch of the gonopod in <italic><tp:taxon-name>Boreohesperus capensis</tp:taxon-name></italic> lacks the extra process seen in all other species (<xref ref-type="fig" rid="F1">Figs 1A</xref>, <xref ref-type="fig" rid="F2">2C–F</xref>).</p></tp:treatment-sec><tp:treatment-sec sec-type="Description"><title>Description.</title><p><italic>Holotype male</italic>: See <xref ref-type="bibr" rid="B12">Shear (1992)</xref>.</p><fig id="F1" position="float" orientation="portrait"><label>Figure 1.</label><caption><p>Size comparison of the left gonopod (posterior view), of six <italic><tp:taxon-name>Boreohesperus</tp:taxon-name></italic> species: <bold>A</bold> <italic><tp:taxon-name>Boreohesperus capensis</tp:taxon-name></italic> Shear, 1992 <bold>B</bold> <italic><tp:taxon-name>Boreohesperus curiosus</tp:taxon-name></italic> sp. n. <bold>C</bold> <italic><tp:taxon-name>Boreohesperus delicatus</tp:taxon-name></italic> sp. n. <bold>D</bold> <italic><tp:taxon-name>Boreohesperus dubitalis</tp:taxon-name></italic> sp. n. <bold>E</bold> <italic><tp:taxon-name>Boreohesperus furcosus</tp:taxon-name></italic> sp. n. <bold>F</bold> <italic><tp:taxon-name>Boreohesperus undulatus</tp:taxon-name></italic> sp. n. Scale bars = 0.5 mm. </p></caption><graphic xmlns:xlink="http://www.w3.org/1999/xlink" xlink:href="ZooKeys-290-001-g001.jpg" position="float" orientation="portrait" xlink:type="simple"/></fig><fig id="F2" position="float" orientation="portrait"><label>Figure 2.</label><caption><p><italic><tp:taxon-name>Boreohesperus capensis</tp:taxon-name></italic> Shear, 1992. <bold>A–B</bold> Male (WAM T44397) habitus: <bold>A</bold> lateral view <bold>B</bold> dorsal view <bold>C–F</bold> Male (WAM T44397) left gonopod: <bold>C</bold> posterior view <bold>D</bold> anterior view <bold>E</bold> medial view <bold>F</bold> lateral view. <bold>bs</bold> solenomere base <bold>C</bold> coxa <bold>F</bold> femur <bold>NSB</bold> non-seminiferous branch <bold>PF</bold> prefemur <bold>S</bold> solenomere. Scale bars: <bold>A–B</bold> = 2 mm; <bold>C–F</bold> = 0.5 mm.</p></caption><graphic xmlns:xlink="http://www.w3.org/1999/xlink" xlink:href="ZooKeys-290-001-g002.jpg" position="float" orientation="portrait" xlink:type="simple"/></fig></tp:treatment-sec><tp:treatment-sec sec-type="Distribution"><title>Distribution.</title><p>This species is restricted to the Cape Range region of Western Australia (<xref ref-type="fig" rid="F9">Fig. 9</xref>).</p></tp:treatment-sec><tp:treatment-sec><!--Section generated to contain objects referenced in tp:taxon-treatment.--><fig id="F9" position="float" orientation="portrait"><label>Figure 9.</label><caption><p>Map of the Pilbara region of north-western Australia showing distributions of <italic><tp:taxon-name>Boreohesperus</tp:taxon-name></italic> species.</p></caption><graphic xmlns:xlink="http://www.w3.org/1999/xlink" xlink:href="ZooKeys-290-001-g009.jpg" position="float" orientation="portrait" xlink:type="simple"/></fig></tp:treatment-sec><ref-list><ref id="B12"><mixed-citation xmlns:xlink="http://www.w3.org/1999/xlink" xlink:type="simple"><person-group><name name-style="western"><surname>Shear</surname><given-names>WA</given-names></name></person-group> (<year>1992</year>)<article-title> A new genus and two new species of millipedes from the Cape Range, Western Australia (Diplopoda, Polydesmida, Paradoxosomatidae).</article-title><source>Records of the Western Australian Museum </source><volume>15</volume>: <fpage>777</fpage>-<lpage>784</lpage>.</mixed-citation></ref></ref-list></tp:taxon-treatment>
