# Supplementary material for: A review of the Western Australian keeled millipede genus Boreohesperus (Diplopoda, Polydesmida, Paradoxosomatidae)
Source: Zookeys. 2013 Apr 16;(290):1–19. doi: 10.3897/zookeys.290.5114 (PMC3677291; doi:10.3897/zookeys.290.5114)
Supplement: XML Treatment for Boreohesperus curiosus [file zookeys.290.5114-treatment3.xml]

<!DOCTYPE tp:taxon-treatment
  PUBLIC "-//TaxonX//DTD Taxonomic Treatment Publishing DTD v0 20100105//EN" "tax-treatment-NSO.dtd">
<tp:taxon-treatment xmlns:tp="http://www.plazi.org/taxpub"><tp:treatment-meta><mixed-citation publication-type="journal"><person-group><name><surname>Car</surname><given-names>Catherine A.</given-names></name><name><surname>Harvey</surname><given-names>Mark S.</given-names></name></person-group><article-title>A review of the Western Australian keeled millipede genus 
                    <italic>Boreohesperus</italic> (Diplopoda, Polydesmida, Paradoxosomatidae)</article-title><source>Zookeys</source><day>16</day><month>4</month><year>2013</year><volume>2013</volume><issue>290</issue><fpage>1</fpage><lpage>19</lpage><pub-id pub-id-type="doi">10.3897/zookeys.290.5114</pub-id></mixed-citation></tp:treatment-meta><tp:nomenclature><tp:taxon-name>
                            <tp:taxon-name-part taxon-name-part-type="genus">Boreohesperus</tp:taxon-name-part>
                            <tp:taxon-name-part taxon-name-part-type="species">curiosus</tp:taxon-name-part>
                        <object-id xmlns:xlink="http://www.w3.org/1999/xlink" xlink:type="simple">urn:lsid:zoobank.org:act:E0E61D2E-4BE0-463B-91AB-E9F3DB5219A3</object-id>
								<object-id xmlns:xlink="http://www.w3.org/1999/xlink" xlink:type="simple">http://species-id.net/wiki/Boreohesperus_curiosus</object-id>
								</tp:taxon-name><tp:taxon-status xmlns:xlink="http://www.w3.org/1999/xlink" xlink:type="simple">sp. n.</tp:taxon-status><xref ref-type="fig" rid="F1">Figs 1B</xref><xref ref-type="fig" rid="F3">, 3</xref><xref ref-type="fig" rid="F9">, 9</xref></tp:nomenclature><tp:treatment-sec sec-type="Type material"><title>Type material.</title><p>Holotype male: 14.5 km NNW. of Mt Elvire, Pilbara Biological Survey site OYE07, Western Australia, Australia, <named-content xmlns:xlink="http://www.w3.org/1999/xlink" content-type="dwc:verbatimCoordinates" xlink:type="simple">21°42'39"S, 116°45'57"E</named-content>, ethylene glycol pitfall traps, 2 October 2005–21 May 2006, CALM Pilbara Survey (WAM T124633).</p><p><bold>Paratype:</bold> 1 female, same data as holotype (WAM T126116).</p><p><bold>Etymology.</bold> This species is named for the shape of the gonopod that is markedly different from those of the other species (<italic>curiosus</italic>, Latin, adjective, odd, different).</p></tp:treatment-sec><tp:treatment-sec sec-type="Diagnosis"><title>Diagnosis.</title><p><italic><tp:taxon-name>Boreohesperus curiosus</tp:taxon-name></italic> sp. n. has an easily recognizable gonopod in which the solenomere, when seen in medial or lateral view, curves in an arc (<xref ref-type="fig" rid="F3">Figs 3E, F</xref>) and ends in two large claw-like processes (<xref ref-type="fig" rid="F3">Fig. 3D</xref>). This species also bears two, small, spine-like processes situated at the tip of the solenomere (<xref ref-type="fig" rid="F3">Fig. 3E</xref>).</p></tp:treatment-sec><tp:treatment-sec sec-type="Description"><title>Description.</title><p><italic>Holotype male</italic>: Body approximately 7 mm long; mid-body ring approximately 1 mm wide dorsally, with distinct waist between prozonite and metazonite; legs of moderate length, approximately equal to length of 1 to 2 mid-body rings. Colour bleached by alcohol. Paranota on all but first few body rings small. Sternites, other than those of fifth body ring, with no noticeable features. Anterior spiracles at mid-body flat circular. Antennae distinctly clavate, of moderate length, extending approximately to first body ring behind collum (to body segment 2), antennomeres relatively robust (<xref ref-type="fig" rid="F3">Figs 3A, B</xref>). Gonopod long, extending at least to fifth body ring; coxa (C) much broader than acropodite and approximately 2× as long as broad; prefemur (PF) short, sub-globose; femorite (F) short, one-quarter to one-third length of acropodite, slightly narrower at base, then broadening; non-seminiferous branch (NSB) broadest at solenomere base, then narrowing to form blunt finger shape; process on medial surface of NSB (nsbp) sharply pointed, arising close to NSB tip, and slightly shorter (approximately two-thirds length) than NSB, extending well beyond rounded branch tip; solenomere (S) relatively long and slender, arising midway between NSB tip and prefemur, basal third curving away from NSB and tip curving back towards gonopod midline to form definite arc; <!--PageBreak-->solenomere tip divided into two, main pointed claw like forks, with two small spine-like processes (stp) occurring at base of shorter fork when viewed medially; solenomere process (sp) absent; separate posterior process (pp) absent (<xref ref-type="fig" rid="F1">Figs 1B</xref>, <xref ref-type="fig" rid="F3">3C–F</xref>).</p><p><italic>Female</italic>: similar to male, except for genitalic features.</p><fig id="F3" position="float" orientation="portrait"><label>Figure 3.</label><caption><p><italic><tp:taxon-name>Boreohesperus curiosus</tp:taxon-name></italic> sp. n. <bold>A–B</bold> Holotype male (WAM T124633) habitus: <bold>A</bold>,lateral view <bold>B</bold> dorsal view <bold>C–F</bold> Holotype male left gonopod: <bold>C</bold> posterior view <bold>D</bold> anterior view <bold>E</bold> medial view <bold>F</bold> lateral view. <bold>bs</bold> solenomere base <bold>C</bold> coxa <bold>F</bold> femur <bold>NSB</bold> non-seminiferous branch <bold>nsbp</bold> non-seminiferous branch process <bold>PF</bold> prefemur <bold>S</bold> solenomere <bold>stp</bold> solenomere tip process. Scale bars: <bold>A</bold> =1 mm; <bold>B</bold> = 0.5 mm; <bold>C–F</bold> = 0.2 mm.</p></caption><graphic xmlns:xlink="http://www.w3.org/1999/xlink" xlink:href="ZooKeys-290-001-g003.jpg" position="float" orientation="portrait" xlink:type="simple"/></fig></tp:treatment-sec><tp:treatment-sec sec-type="Distribution"><title>Distribution.</title><p>This species in known only from two specimens found at Mt Elvire in the Pilbara region (<xref ref-type="fig" rid="F9">Fig. 9</xref>).</p></tp:treatment-sec><tp:treatment-sec><!--Section generated to contain objects referenced in tp:taxon-treatment.--><fig id="F1" position="float" orientation="portrait"><label>Figure 1.</label><caption><p>Size comparison of the left gonopod (posterior view), of six <italic><tp:taxon-name>Boreohesperus</tp:taxon-name></italic> species: <bold>A</bold> <italic><tp:taxon-name>Boreohesperus capensis</tp:taxon-name></italic> Shear, 1992 <bold>B</bold> <italic><tp:taxon-name>Boreohesperus curiosus</tp:taxon-name></italic> sp. n. <bold>C</bold> <italic><tp:taxon-name>Boreohesperus delicatus</tp:taxon-name></italic> sp. n. <bold>D</bold> <italic><tp:taxon-name>Boreohesperus dubitalis</tp:taxon-name></italic> sp. n. <bold>E</bold> <italic><tp:taxon-name>Boreohesperus furcosus</tp:taxon-name></italic> sp. n. <bold>F</bold> <italic><tp:taxon-name>Boreohesperus undulatus</tp:taxon-name></italic> sp. n. Scale bars = 0.5 mm. </p></caption><graphic xmlns:xlink="http://www.w3.org/1999/xlink" xlink:href="ZooKeys-290-001-g001.jpg" position="float" orientation="portrait" xlink:type="simple"/></fig><fig id="F9" position="float" orientation="portrait"><label>Figure 9.</label><caption><p>Map of the Pilbara region of north-western Australia showing distributions of <italic><tp:taxon-name>Boreohesperus</tp:taxon-name></italic> species.</p></caption><graphic xmlns:xlink="http://www.w3.org/1999/xlink" xlink:href="ZooKeys-290-001-g009.jpg" position="float" orientation="portrait" xlink:type="simple"/></fig></tp:treatment-sec></tp:taxon-treatment>
