# Supplementary material for: A review of the Western Australian keeled millipede genus Boreohesperus (Diplopoda, Polydesmida, Paradoxosomatidae)
Source: Zookeys. 2013 Apr 16;(290):1–19. doi: 10.3897/zookeys.290.5114 (PMC3677291; doi:10.3897/zookeys.290.5114)
Supplement: XML Treatment for Boreohesperus delicatus [file zookeys.290.5114-treatment4.xml]

<!DOCTYPE tp:taxon-treatment
  PUBLIC "-//TaxonX//DTD Taxonomic Treatment Publishing DTD v0 20100105//EN" "tax-treatment-NSO.dtd">
<tp:taxon-treatment xmlns:tp="http://www.plazi.org/taxpub"><tp:treatment-meta><mixed-citation publication-type="journal"><person-group><name><surname>Car</surname><given-names>Catherine A.</given-names></name><name><surname>Harvey</surname><given-names>Mark S.</given-names></name></person-group><article-title>A review of the Western Australian keeled millipede genus 
                    <italic>Boreohesperus</italic> (Diplopoda, Polydesmida, Paradoxosomatidae)</article-title><source>Zookeys</source><day>16</day><month>4</month><year>2013</year><volume>2013</volume><issue>290</issue><fpage>1</fpage><lpage>19</lpage><pub-id pub-id-type="doi">10.3897/zookeys.290.5114</pub-id></mixed-citation></tp:treatment-meta><tp:nomenclature><tp:taxon-name>
                            <tp:taxon-name-part taxon-name-part-type="genus">Boreohesperus</tp:taxon-name-part>
                            <tp:taxon-name-part taxon-name-part-type="species">delicatus</tp:taxon-name-part>
                        <object-id xmlns:xlink="http://www.w3.org/1999/xlink" xlink:type="simple">urn:lsid:zoobank.org:act:69CC2421-755B-4EA1-B1C1-363DEB55E796</object-id>
								<object-id xmlns:xlink="http://www.w3.org/1999/xlink" xlink:type="simple">http://species-id.net/wiki/Boreohesperus_delicatus</object-id>
								</tp:taxon-name><tp:taxon-status xmlns:xlink="http://www.w3.org/1999/xlink" xlink:type="simple">sp. n.</tp:taxon-status><xref ref-type="fig" rid="F1">Figs 1C</xref><xref ref-type="fig" rid="F4">, 4</xref><xref ref-type="fig" rid="F9">, 9</xref></tp:nomenclature><tp:treatment-sec sec-type="Type material"><title>Type material.</title><p>Holotype male: 6 km SE. of Marda Pool, Pilbara Biological Survey site DRW10, Western Australia, Australia, <named-content xmlns:xlink="http://www.w3.org/1999/xlink" content-type="dwc:verbatimCoordinates" xlink:type="simple">21°04'11.8"S, 116°12'15.5"E</named-content>, May 2004, CALM Pilbara Survey (WAM T76070).</p><!--PageBreak--><p><bold>Paratypes:</bold> 1 male, 1 female and 1 immature male, same data as holotype (WAM T126117); 1 male (gonopod only), 11 km ESE. of Marda Pool, Pilbara Biological Survey site DRW07, Western Australia, Australia, <named-content xmlns:xlink="http://www.w3.org/1999/xlink" content-type="dwc:verbatimCoordinates" xlink:type="simple">21°03'20.4"S, 116°15'06"E</named-content>, May 2004, CALM Pilbara Survey (WAM T76065).</p></tp:treatment-sec><tp:treatment-sec sec-type="Etymology"><title>Etymology.</title><p>This species is named for its tiny size and delicate gonopods (<italic>delicatus</italic>, Latin, adjective, dainty).</p></tp:treatment-sec><tp:treatment-sec sec-type="Diagnosis"><title>Diagnosis.</title><p>This species is most similar to <italic><tp:taxon-name>Boreohesperus undulatus</tp:taxon-name></italic> sp. n. but the gonopods of the two species differ in the following ways: (1) in <italic><tp:taxon-name>Boreohesperus delicatus</tp:taxon-name></italic> sp. n. the femorite and non-seminiferous branch (NSB) together form a relatively narrow boat shape (<xref ref-type="fig" rid="F4">Figs 4E, F</xref>) whereas in <italic><tp:taxon-name>Boreohesperus undulatus</tp:taxon-name></italic> sp. n. they form a much broader spindle-shaped branch when viewed medially or laterally (<xref ref-type="fig" rid="F8">Figs 8E, F</xref>); (2) the base of the solenomere of <italic><tp:taxon-name>Boreohesperus delicatus</tp:taxon-name></italic> sp. n. arises approximately midway between the tip of the NSB and the distal end of the prefemur (<xref ref-type="fig" rid="F4">Figs 4C–F</xref>), whereas that of <italic><tp:taxon-name>Boreohesperus undulatus</tp:taxon-name></italic> sp. n. arises closer to the prefemur (<xref ref-type="fig" rid="F8">Figs 8C, F</xref>); and (3) <italic><tp:taxon-name>Boreohesperus delicatus</tp:taxon-name></italic> sp. n. does not possess a posterior process (<xref ref-type="fig" rid="F4">Fig. 4C</xref>), as in <italic><tp:taxon-name>Boreohesperus undulatus</tp:taxon-name></italic> sp. n. (<xref ref-type="fig" rid="F8">Fig. 8C</xref>).</p><!--PageBreak--></tp:treatment-sec><tp:treatment-sec sec-type="Description"><title>Description.</title><p><italic>Holotype male</italic>: Body approximately 7 mm long; mid-body ring approximately 0.75 mm wide dorsally with distinct waist between prozonite and metazonite; legs of moderate length, approximately equal to length of 1 to 2 mid-body rings. Colour bleached by alcohol. Paranota on all but first few body rings small. Sternites, other than those of fifth body ring, with no noticeable features. Anterior spiracles at mid-body flat circular. Antennae distinctly clavate, of moderate length, extending approximately to first body ring behind collum (to body segment 2), antennomeres relatively robust (<xref ref-type="fig" rid="F4">Figs 4A, B</xref>). Gonopod of medium length, extending to posterior edge of fifth body ring; coxa (C) much broader than acropodite and approximately 2× as long as broad; prefemur (PF) short, sub-globose; femorite (F) short, one-quarter to one-third length of acropodite, noticeably narrower at base, then broadening; non-seminiferous branch (NSB) broadest at solenomere base then narrowing to form roughly triangular shape with broadly rounded tip; process on medial surface of NSB (nsbp) slender, arising approximately midway between NSB tip and base of solenomere (bs), similar in length to NSB, extending well beyond branch tip; solenomere (S) relatively long and slender, arising midway between NSB tip and prefemur, forming a distinct ‘S’ shape when viewed in any orientation; solenomere tip divided into two, main pointed ribbon-like forks, with third small spine-like process (stp) seemingly arising between main forks; solenomere process (sp) absent; separate posterior process (pp) absent (<xref ref-type="fig" rid="F1">Figs 1C</xref>, <xref ref-type="fig" rid="F4">4C–F</xref>).</p><p><italic>Female</italic>: Similar to male, except for genitalic features.</p><fig id="F4" position="float" orientation="portrait"><label>Figure 4.</label><caption><p><italic><tp:taxon-name>Boreohesperus delicatus</tp:taxon-name></italic> sp. n. <bold>A–B</bold> Holotype male (WAM T76070) habitus: <bold>A</bold> lateral view <bold>B</bold> dorsal view <bold>C–F</bold> Holotype male left gonopod: <bold>C</bold> posterior view <bold>D</bold> anterior view <bold>E</bold> medial view <bold>F</bold> lateral view. <bold>bs</bold> solenomere base <bold>C</bold> coxa <bold>F</bold> femur <bold>NSB</bold> non-seminiferous branch <bold>nsbp</bold> non-seminiferous branch process <bold>PF</bold> prefemur <bold>S</bold> solenomere <bold>stp</bold> solenomere tip process. Scale bars: <bold>A</bold> = 1 mm; <bold>B</bold> = 1 mm; <bold>C–F</bold> = 0.2 mm.</p></caption><graphic xmlns:xlink="http://www.w3.org/1999/xlink" xlink:href="ZooKeys-290-001-g004.jpg" position="float" orientation="portrait" xlink:type="simple"/></fig></tp:treatment-sec><tp:treatment-sec sec-type="Distribution"><title>Distribution.</title><p>This species is known only from the locality of Marda Pool in the Pilbara Region (<xref ref-type="fig" rid="F9">Fig. 9</xref>) where it was found co-occurring with <italic><tp:taxon-name>Boreohesperus undulatus</tp:taxon-name></italic> sp. n.</p></tp:treatment-sec><tp:treatment-sec><!--Section generated to contain objects referenced in tp:taxon-treatment.--><fig id="F1" position="float" orientation="portrait"><label>Figure 1.</label><caption><p>Size comparison of the left gonopod (posterior view), of six <italic><tp:taxon-name>Boreohesperus</tp:taxon-name></italic> species: <bold>A</bold> <italic><tp:taxon-name>Boreohesperus capensis</tp:taxon-name></italic> Shear, 1992 <bold>B</bold> <italic><tp:taxon-name>Boreohesperus curiosus</tp:taxon-name></italic> sp. n. <bold>C</bold> <italic><tp:taxon-name>Boreohesperus delicatus</tp:taxon-name></italic> sp. n. <bold>D</bold> <italic><tp:taxon-name>Boreohesperus dubitalis</tp:taxon-name></italic> sp. n. <bold>E</bold> <italic><tp:taxon-name>Boreohesperus furcosus</tp:taxon-name></italic> sp. n. <bold>F</bold> <italic><tp:taxon-name>Boreohesperus undulatus</tp:taxon-name></italic> sp. n. Scale bars = 0.5 mm. </p></caption><graphic xmlns:xlink="http://www.w3.org/1999/xlink" xlink:href="ZooKeys-290-001-g001.jpg" position="float" orientation="portrait" xlink:type="simple"/></fig><fig id="F9" position="float" orientation="portrait"><label>Figure 9.</label><caption><p>Map of the Pilbara region of north-western Australia showing distributions of <italic><tp:taxon-name>Boreohesperus</tp:taxon-name></italic> species.</p></caption><graphic xmlns:xlink="http://www.w3.org/1999/xlink" xlink:href="ZooKeys-290-001-g009.jpg" position="float" orientation="portrait" xlink:type="simple"/></fig><fig id="F8" position="float" orientation="portrait"><label>Figure 8.</label><caption><p><italic><tp:taxon-name>Boreohesperus undulatus</tp:taxon-name></italic> sp. n. <bold>A–B</bold> Holotype male (WAM T76056) habitus: <bold>A</bold> lateral view <bold>B</bold> dorsal view <bold>C–F</bold> Holotype male left gonopod: <bold>C</bold> posterior view <bold>D</bold> anterior view <bold>E</bold> medial view <bold>F</bold> lateral view. <bold>bs</bold> solenomere base <bold>C</bold> coxa <bold>F</bold> femur <bold>NSB</bold> non-seminiferous branch <bold>nsbp</bold> non-seminiferous branch process <bold>PF</bold> prefemur <bold>pp</bold> posterior process <bold>S</bold> solenomere <bold>sp</bold> solenomere process <bold>stp</bold> solenomere tip process. Scale bars: <bold>A</bold> = 1 mm; <bold>B</bold> = 0.5 mm; <bold>C–F</bold> = 0.2 mm.</p></caption><graphic xmlns:xlink="http://www.w3.org/1999/xlink" xlink:href="ZooKeys-290-001-g008.jpg" position="float" orientation="portrait" xlink:type="simple"/></fig></tp:treatment-sec></tp:taxon-treatment>
