# Supplementary material for: A review of the Western Australian keeled millipede genus Boreohesperus (Diplopoda, Polydesmida, Paradoxosomatidae)
Source: Zookeys. 2013 Apr 16;(290):1–19. doi: 10.3897/zookeys.290.5114 (PMC3677291; doi:10.3897/zookeys.290.5114)
Supplement: XML Treatment for Boreohesperus furcosus [file zookeys.290.5114-treatment6.xml]

<!DOCTYPE tp:taxon-treatment
  PUBLIC "-//TaxonX//DTD Taxonomic Treatment Publishing DTD v0 20100105//EN" "tax-treatment-NSO.dtd">
<tp:taxon-treatment xmlns:tp="http://www.plazi.org/taxpub"><tp:treatment-meta><mixed-citation publication-type="journal"><person-group><name><surname>Car</surname><given-names>Catherine A.</given-names></name><name><surname>Harvey</surname><given-names>Mark S.</given-names></name></person-group><article-title>A review of the Western Australian keeled millipede genus 
                    <italic>Boreohesperus</italic> (Diplopoda, Polydesmida, Paradoxosomatidae)</article-title><source>Zookeys</source><day>16</day><month>4</month><year>2013</year><volume>2013</volume><issue>290</issue><fpage>1</fpage><lpage>19</lpage><pub-id pub-id-type="doi">10.3897/zookeys.290.5114</pub-id></mixed-citation></tp:treatment-meta><tp:nomenclature><tp:taxon-name>
                            <tp:taxon-name-part taxon-name-part-type="genus">Boreohesperus</tp:taxon-name-part>
                            <tp:taxon-name-part taxon-name-part-type="species">furcosus</tp:taxon-name-part>
                        <object-id xmlns:xlink="http://www.w3.org/1999/xlink" xlink:type="simple">urn:lsid:zoobank.org:act:7D64C1AD-1856-420D-BE41-D32E7074B38E</object-id>
								<object-id xmlns:xlink="http://www.w3.org/1999/xlink" xlink:type="simple">http://species-id.net/wiki/Boreohesperus_furcosus</object-id>
								</tp:taxon-name><tp:taxon-status xmlns:xlink="http://www.w3.org/1999/xlink" xlink:type="simple">sp. n.</tp:taxon-status><xref ref-type="fig" rid="F1">Figs 1E</xref><xref ref-type="fig" rid="F7">, 7</xref><xref ref-type="fig" rid="F9">, 9</xref></tp:nomenclature><tp:treatment-sec sec-type="Type material"><title>Type material.</title><p>Holotype male:9.5 km S. of Mt Minnie, Pilbara Biological Survey site WYW04, Western Australia, Australia, <named-content xmlns:xlink="http://www.w3.org/1999/xlink" content-type="dwc:verbatimCoordinates" xlink:type="simple">22°11'19.1"S, 115°33'13.2"E</named-content>, May 2004, CALM Pilbara Survey (WAM T76078).</p><p><bold>Paratypes:</bold> 4 males and 4 females, same data as holotype (WAM T126118).</p></tp:treatment-sec><tp:treatment-sec sec-type="Etymology"><title>Etymology.</title><p>This species is named for the solenomere of the gonopod that is more branched than those of other species (<italic>furcosus</italic>, Latin, adjective, full of forks).</p><!--PageBreak--></tp:treatment-sec><tp:treatment-sec sec-type="Diagnosis"><title>Diagnosis.</title><p>This species may be distinguished from the other small species of <italic><tp:taxon-name>Boreohesperus</tp:taxon-name></italic> found in the Pilbara by the more upright solenomere and the presence of two processes on the solenomere of the gonopod which are also found in <italic><tp:taxon-name>Boreohesperus curiosus</tp:taxon-name></italic> sp. n. and <italic><tp:taxon-name>Boreohesperus undulatus</tp:taxon-name></italic> sp. n. In <italic><tp:taxon-name>Boreohesperus curiosus</tp:taxon-name></italic> sp. n., however, these processes arise at the solenomere tip (<xref ref-type="fig" rid="F3">Fig. 3E</xref>) while in <italic><tp:taxon-name>Boreohesperus furcosus</tp:taxon-name></italic> sp. n. and <italic><tp:taxon-name>Boreohesperus undulatus</tp:taxon-name></italic> sp. n., one process is situated near the solenomere tip and the other occurs approximately one third along the solenomere length from the tip (<xref ref-type="fig" rid="F7">Figs 7E</xref>, <xref ref-type="fig" rid="F8">8E</xref>). Most importantly, <italic><tp:taxon-name>Boreohesperus furcosus</tp:taxon-name></italic> sp. n. lacks the posterior process of <italic><tp:taxon-name>Boreohesperus undulatus</tp:taxon-name></italic> sp. n., and has a noticeably long femorite compared with all the other species.</p></tp:treatment-sec><tp:treatment-sec sec-type="Description"><title>Description.</title><p><italic>Holotype male</italic>:body approximately 8 mm long; mid-body ring approximately 0.75 mm wide dorsally, with distinct waist between prozonite and meta<!--PageBreak-->zonite; legs of moderate length, approximately equal to the length of 1 to 2 mid-body rings. Colour bleached by alcohol. Paranota on all but first few body rings small. Sternites, other than those of fifth body ring, with no noticeable features. Anterior spiracles at mid-body flat circular. Antennae distinctly clavate, long, extending well beyond body segment 2, antennomeres relatively robust (<xref ref-type="fig" rid="F7">Figs 7A, B</xref>).Gonopod long, extending at least to fifth body ring; coxa (C) much broader than acropodite and approximately 2x as long as broad; prefemur (PF) short, sub-globose; femorite approximately half acropodite length, slightly narrower at base, then broadening; non-seminiferous branch (NSB) short, broad with pointed tip; process on medial surface of NSB (nsbp) sharply pointed, arising close to NSB tip, longer than NSB, extending well beyond branch tip; solenomere (S) relatively slender and upright, arising closer to NSB tip than to prefemur;. solenomere tip divided into two, main pointed ribbon like forks, with third small spine like process (stp) arising at base of main forks; solenomere process (sp) present, short; separate posterior process (pp) absent (<xref ref-type="fig" rid="F1">Figs 1E</xref>, <xref ref-type="fig" rid="F7">7C-F</xref>).</p><p><italic>Female</italic>: Similar to male, except for genitalic features.</p><fig id="F7" position="float" orientation="portrait"><label>Figure 7.</label><caption><p><italic><tp:taxon-name>Boreohesperus furcosus</tp:taxon-name></italic> sp. n. <bold>A–B</bold> Holotype male (WAM T76078) habitus: <bold>A</bold> lateral view <bold>B</bold> dorsal view <bold>C–F</bold> Holotype male left gonopod: <bold>C</bold> posterior view <bold>D</bold> anterior view <bold>E</bold> medial view <bold>F</bold> lateral view. <bold>bs</bold> solenomere base <bold>C</bold> coxa <bold>F</bold> femur <bold>NSB</bold> non-seminiferous branch <bold>nsbp</bold> non-seminiferous branch process <bold>PF</bold> prefemur <bold>S</bold> solenomere <bold>sp</bold> solenomere process <bold>stp</bold> solenomere tip process. Scale bars: <bold>A</bold> = 1 mm; <bold>B</bold> = 0.5 mm; <bold>C–F</bold> = 0.2 mm.</p></caption><graphic xmlns:xlink="http://www.w3.org/1999/xlink" xlink:href="ZooKeys-290-001-g007.jpg" position="float" orientation="portrait" xlink:type="simple"/></fig></tp:treatment-sec><tp:treatment-sec sec-type="Distribution"><title>Distribution.</title><p>This species had been found from only one locality, Mt Minnie, in the Pilbara region of Western Australia (<xref ref-type="fig" rid="F9">Figure 9</xref>).</p></tp:treatment-sec><tp:treatment-sec><!--Section generated to contain objects referenced in tp:taxon-treatment.--><fig id="F1" position="float" orientation="portrait"><label>Figure 1.</label><caption><p>Size comparison of the left gonopod (posterior view), of six <italic><tp:taxon-name>Boreohesperus</tp:taxon-name></italic> species: <bold>A</bold> <italic><tp:taxon-name>Boreohesperus capensis</tp:taxon-name></italic> Shear, 1992 <bold>B</bold> <italic><tp:taxon-name>Boreohesperus curiosus</tp:taxon-name></italic> sp. n. <bold>C</bold> <italic><tp:taxon-name>Boreohesperus delicatus</tp:taxon-name></italic> sp. n. <bold>D</bold> <italic><tp:taxon-name>Boreohesperus dubitalis</tp:taxon-name></italic> sp. n. <bold>E</bold> <italic><tp:taxon-name>Boreohesperus furcosus</tp:taxon-name></italic> sp. n. <bold>F</bold> <italic><tp:taxon-name>Boreohesperus undulatus</tp:taxon-name></italic> sp. n. Scale bars = 0.5 mm. </p></caption><graphic xmlns:xlink="http://www.w3.org/1999/xlink" xlink:href="ZooKeys-290-001-g001.jpg" position="float" orientation="portrait" xlink:type="simple"/></fig><fig id="F9" position="float" orientation="portrait"><label>Figure 9.</label><caption><p>Map of the Pilbara region of north-western Australia showing distributions of <italic><tp:taxon-name>Boreohesperus</tp:taxon-name></italic> species.</p></caption><graphic xmlns:xlink="http://www.w3.org/1999/xlink" xlink:href="ZooKeys-290-001-g009.jpg" position="float" orientation="portrait" xlink:type="simple"/></fig><fig id="F3" position="float" orientation="portrait"><label>Figure 3.</label><caption><p><italic><tp:taxon-name>Boreohesperus curiosus</tp:taxon-name></italic> sp. n. <bold>A–B</bold> Holotype male (WAM T124633) habitus: <bold>A</bold>,lateral view <bold>B</bold> dorsal view <bold>C–F</bold> Holotype male left gonopod: <bold>C</bold> posterior view <bold>D</bold> anterior view <bold>E</bold> medial view <bold>F</bold> lateral view. <bold>bs</bold> solenomere base <bold>C</bold> coxa <bold>F</bold> femur <bold>NSB</bold> non-seminiferous branch <bold>nsbp</bold> non-seminiferous branch process <bold>PF</bold> prefemur <bold>S</bold> solenomere <bold>stp</bold> solenomere tip process. Scale bars: <bold>A</bold> =1 mm; <bold>B</bold> = 0.5 mm; <bold>C–F</bold> = 0.2 mm.</p></caption><graphic xmlns:xlink="http://www.w3.org/1999/xlink" xlink:href="ZooKeys-290-001-g003.jpg" position="float" orientation="portrait" xlink:type="simple"/></fig><fig id="F8" position="float" orientation="portrait"><label>Figure 8.</label><caption><p><italic><tp:taxon-name>Boreohesperus undulatus</tp:taxon-name></italic> sp. n. <bold>A–B</bold> Holotype male (WAM T76056) habitus: <bold>A</bold> lateral view <bold>B</bold> dorsal view <bold>C–F</bold> Holotype male left gonopod: <bold>C</bold> posterior view <bold>D</bold> anterior view <bold>E</bold> medial view <bold>F</bold> lateral view. <bold>bs</bold> solenomere base <bold>C</bold> coxa <bold>F</bold> femur <bold>NSB</bold> non-seminiferous branch <bold>nsbp</bold> non-seminiferous branch process <bold>PF</bold> prefemur <bold>pp</bold> posterior process <bold>S</bold> solenomere <bold>sp</bold> solenomere process <bold>stp</bold> solenomere tip process. Scale bars: <bold>A</bold> = 1 mm; <bold>B</bold> = 0.5 mm; <bold>C–F</bold> = 0.2 mm.</p></caption><graphic xmlns:xlink="http://www.w3.org/1999/xlink" xlink:href="ZooKeys-290-001-g008.jpg" position="float" orientation="portrait" xlink:type="simple"/></fig></tp:treatment-sec></tp:taxon-treatment>
