# Supplementary material for: A review of the Western Australian keeled millipede genus Boreohesperus (Diplopoda, Polydesmida, Paradoxosomatidae)
Source: Zookeys. 2013 Apr 16;(290):1–19. doi: 10.3897/zookeys.290.5114 (PMC3677291; doi:10.3897/zookeys.290.5114)
Supplement: XML Treatment for Boreohesperus undulatus [file zookeys.290.5114-treatment7.xml]

<!DOCTYPE tp:taxon-treatment
  PUBLIC "-//TaxonX//DTD Taxonomic Treatment Publishing DTD v0 20100105//EN" "tax-treatment-NSO.dtd">
<tp:taxon-treatment xmlns:tp="http://www.plazi.org/taxpub"><tp:treatment-meta><mixed-citation publication-type="journal"><person-group><name><surname>Car</surname><given-names>Catherine A.</given-names></name><name><surname>Harvey</surname><given-names>Mark S.</given-names></name></person-group><article-title>A review of the Western Australian keeled millipede genus 
                    <italic>Boreohesperus</italic> (Diplopoda, Polydesmida, Paradoxosomatidae)</article-title><source>Zookeys</source><day>16</day><month>4</month><year>2013</year><volume>2013</volume><issue>290</issue><fpage>1</fpage><lpage>19</lpage><pub-id pub-id-type="doi">10.3897/zookeys.290.5114</pub-id></mixed-citation></tp:treatment-meta><tp:nomenclature><tp:taxon-name>
                            <tp:taxon-name-part taxon-name-part-type="genus">Boreohesperus</tp:taxon-name-part>
                            <tp:taxon-name-part taxon-name-part-type="species">undulatus</tp:taxon-name-part>
                        <object-id xmlns:xlink="http://www.w3.org/1999/xlink" xlink:type="simple">urn:lsid:zoobank.org:act:90586ED4-0AAD-4173-A958-D16655A5B3CA</object-id>
								<object-id xmlns:xlink="http://www.w3.org/1999/xlink" xlink:type="simple">http://species-id.net/wiki/Boreohesperus_undulatus</object-id>
								</tp:taxon-name><tp:taxon-status xmlns:xlink="http://www.w3.org/1999/xlink" xlink:type="simple">sp. n.</tp:taxon-status><xref ref-type="fig" rid="F1">Figs 1F</xref><xref ref-type="fig" rid="F8">, 8</xref><xref ref-type="fig" rid="F9">, 9</xref></tp:nomenclature><tp:treatment-sec sec-type="Type material"><title>Type material.</title><p>Holotype male: 3.5 km N. of Karratha Station, Pilbara Biological Survey site DRW05, Western Australia, Australia, <named-content xmlns:xlink="http://www.w3.org/1999/xlink" content-type="dwc:verbatimCoordinates" xlink:type="simple">20°51'14.1"S, 116°40'07.9"E</named-content>, May 2004, CALM Pilbara Survey (WAM T76056).</p><p><bold>Paratypes:</bold> 4 males, 1 female and 1 juvenile, same data as holotype (WAM T126119); 1 male and 1 female, 11 km ESE. of Marda Pool, Pilbara Biological Survey site DRW07, Western Australia, Australia, <named-content xmlns:xlink="http://www.w3.org/1999/xlink" content-type="dwc:verbatimCoordinates" xlink:type="simple">21°03'20.4"S, 116°15'06"E</named-content>, May 2004, CALM Pilbara Survey (WAM T76072).</p></tp:treatment-sec><tp:treatment-sec sec-type="Etymology"><title>Etymology.</title><p>This species is named for the shape of the gonopods (<italic>undulatus</italic>, Latin, adjective, wavy).</p></tp:treatment-sec><tp:treatment-sec sec-type="Diagnosis"><title>Diagnosis.</title><p>This species is similar to <italic><tp:taxon-name>Boreohesperus delicatus</tp:taxon-name></italic> sp. n., but the gonopod is slightly larger and the shape of the non- seminiferous branch and femorite together is much broader (spindle shaped) than that of <italic><tp:taxon-name>Boreohesperus delicatus</tp:taxon-name></italic> (<xref ref-type="fig" rid="F8">Fig. 8F</xref>). In addition, the gonopod of <italic><tp:taxon-name>Boreohesperus undulatus</tp:taxon-name></italic> sp. n.carries a posterior process (<xref ref-type="fig" rid="F8">Fig. 8C</xref>),lacking in <italic><tp:taxon-name>Boreohesperus delicatus</tp:taxon-name></italic> sp. n. The presence of a posterior process also distinguishes this species from <italic><tp:taxon-name>Boreohesperus furcosus</tp:taxon-name></italic> sp. n., although <italic><tp:taxon-name>Boreohesperus dubitalis</tp:taxon-name></italic> sp. n. also carries this posterior process. <italic><tp:taxon-name>Boreohesperus undulatus</tp:taxon-name></italic> sp. n. is, however, much smaller than <italic><tp:taxon-name>Boreohesperus dubitalis</tp:taxon-name></italic> sp. n., and the solenomere process found on the male gonopod of <italic><tp:taxon-name>Boreohesperus undulatus</tp:taxon-name></italic> sp. n., while present (<xref ref-type="fig" rid="F8">Fig. 8E</xref>), as it is in <italic><tp:taxon-name>Boreohesperus dubitalis</tp:taxon-name></italic> sp. n., is much shorter than the relatively long finger-like solenomere process found on <italic><tp:taxon-name>Boreohesperus dubitalis</tp:taxon-name></italic> sp. n. (<xref ref-type="fig" rid="F6">Fig. 6E</xref>).</p><!--PageBreak--></tp:treatment-sec><tp:treatment-sec sec-type="Description"><title>Description.</title><p><italic>Holotype male</italic>: body approximately 7 mm long; mid-body ring approximately 0.75 mm wide dorsally with distinct waist between prozonite and metazonite; legs of moderate length, approximately equal to length of 1 to 2 mid-body rings. Colour bleached by alcohol. Paranota on all but first few body rings small. Sternites, other than those of fifth body ring, with no noticeable features. Anterior spiracles at mid-body flat circular. Antennae distinctly clavate, of moderate length, extending approximately to first body ring behind collum (to body segment 2), antennomeres relatively robust. Gonopod long, extending at least to fifth body ring; coxa (C<italic>)</italic> much broader than acropodite, and approximately 2× as long as broad; prefemur (PF) short, sub-globose; femorite (F) short, one-quarter to one-third length of acropodite; noticeably narrower at base, then broadening; non-seminiferous branch (NSB) noticeably broadest at solenomere base then narrowing to form broad spindle shape with pointed <!--PageBreak-->tip; process on medial surface of NSB (nsbp) pointed, arising closer to NSB tip than to solenomere base (sb), and much shorter than NSB, extending just beyond branch tip; solenomere (S) relatively long and slender, arising closer to prefemur than to NSB tip, forming distinct ‘S’ shape when viewed in any orientation; solenomere tip divided into two, main pointed ribbon like forks, with third small spine-like process (stp) appearing to arise between main forks solenomere process (sp) present, short; separate posterior process (pp) arising near bs, long, slender, pointed and approximately half solenomere length.</p><p><italic>Female</italic>: Similar to male, except for genitalic features.</p><fig id="F8" position="float" orientation="portrait"><label>Figure 8.</label><caption><p><italic><tp:taxon-name>Boreohesperus undulatus</tp:taxon-name></italic> sp. n. <bold>A–B</bold> Holotype male (WAM T76056) habitus: <bold>A</bold> lateral view <bold>B</bold> dorsal view <bold>C–F</bold> Holotype male left gonopod: <bold>C</bold> posterior view <bold>D</bold> anterior view <bold>E</bold> medial view <bold>F</bold> lateral view. <bold>bs</bold> solenomere base <bold>C</bold> coxa <bold>F</bold> femur <bold>NSB</bold> non-seminiferous branch <bold>nsbp</bold> non-seminiferous branch process <bold>PF</bold> prefemur <bold>pp</bold> posterior process <bold>S</bold> solenomere <bold>sp</bold> solenomere process <bold>stp</bold> solenomere tip process. Scale bars: <bold>A</bold> = 1 mm; <bold>B</bold> = 0.5 mm; <bold>C–F</bold> = 0.2 mm.</p></caption><graphic xmlns:xlink="http://www.w3.org/1999/xlink" xlink:href="ZooKeys-290-001-g008.jpg" position="float" orientation="portrait" xlink:type="simple"/></fig><fig id="F9" position="float" orientation="portrait"><label>Figure 9.</label><caption><p>Map of the Pilbara region of north-western Australia showing distributions of <italic><tp:taxon-name>Boreohesperus</tp:taxon-name></italic> species.</p></caption><graphic xmlns:xlink="http://www.w3.org/1999/xlink" xlink:href="ZooKeys-290-001-g009.jpg" position="float" orientation="portrait" xlink:type="simple"/></fig></tp:treatment-sec><tp:treatment-sec sec-type="Distribution"><title>Distribution.</title><p>This species has been collected from two localities in the Pilbara: Karratha Station and Marda Pool, situated ca. 50 km apart (<xref ref-type="fig" rid="F9">Fig. 9</xref>).</p></tp:treatment-sec><tp:treatment-sec><!--Section generated to contain objects referenced in tp:taxon-treatment.--><fig id="F1" position="float" orientation="portrait"><label>Figure 1.</label><caption><p>Size comparison of the left gonopod (posterior view), of six <italic><tp:taxon-name>Boreohesperus</tp:taxon-name></italic> species: <bold>A</bold> <italic><tp:taxon-name>Boreohesperus capensis</tp:taxon-name></italic> Shear, 1992 <bold>B</bold> <italic><tp:taxon-name>Boreohesperus curiosus</tp:taxon-name></italic> sp. n. <bold>C</bold> <italic><tp:taxon-name>Boreohesperus delicatus</tp:taxon-name></italic> sp. n. <bold>D</bold> <italic><tp:taxon-name>Boreohesperus dubitalis</tp:taxon-name></italic> sp. n. <bold>E</bold> <italic><tp:taxon-name>Boreohesperus furcosus</tp:taxon-name></italic> sp. n. <bold>F</bold> <italic><tp:taxon-name>Boreohesperus undulatus</tp:taxon-name></italic> sp. n. Scale bars = 0.5 mm. </p></caption><graphic xmlns:xlink="http://www.w3.org/1999/xlink" xlink:href="ZooKeys-290-001-g001.jpg" position="float" orientation="portrait" xlink:type="simple"/></fig><fig id="F6" position="float" orientation="portrait"><label>Figure 6.</label><caption><p><italic><tp:taxon-name>Boreohesperus dubitalis</tp:taxon-name></italic> sp. n. <bold>A</bold> Male (WAM T123094) habitus, lateral view <bold>B</bold> Holotype male(WAM T57637) habitus, dorsal view <bold>C–F</bold> Holotype male left gonopod: <bold>C</bold> posterior view <bold>D</bold> anterior view <bold>E</bold> medial view <bold>F</bold> lateral view. <bold>bs</bold> solenomere base <bold>C</bold> coxa <bold>F</bold> femur <bold>NSB</bold> non-seminiferous branch <bold>nsbp</bold> non-seminiferous branch process <bold>PF</bold> prefemur <bold>pp</bold> posterior process <bold>S</bold> solenomere <bold>sp</bold> solenomere process. Scale bars: <bold>A</bold> = 1 mm; <bold>B</bold> = 1 mm; <bold>C–F</bold> = 0.2 mm.</p></caption><graphic xmlns:xlink="http://www.w3.org/1999/xlink" xlink:href="ZooKeys-290-001-g006.jpg" position="float" orientation="portrait" xlink:type="simple"/></fig></tp:treatment-sec></tp:taxon-treatment>
